# Supplementary material for: High-Altitude Hypoxia Exposure Induces Iron Overload and Ferroptosis in Adipose Tissue
Source: Antioxidants (Basel). 2022 Nov 29;11(12):2367. doi: 10.3390/antiox11122367 (PMC9774922; doi:10.3390/antiox11122367)
Supplement: Supplementary file 1 [file antioxidants-11-02367-s001.zip]

Archive with 1 entries (1 files):
- antioxidants-1995150-supplementary.pdf
